# Supplementary material for: Interactions of Chemically Synthesized Ferrihydrite Nanoparticles with Human Serum Transferrin: Insights from Fluorescence Spectroscopic Studies
Source: Int J Mol Sci. 2021 Jun 29;22(13):7034. doi: 10.3390/ijms22137034 (PMC8268179; doi:10.3390/ijms22137034)
Supplement: Supplementary file 1 [file ijms-22-07034-s001.zip]

Archive with 1 entries (1 files):
- ijms-1261687-supplementary.pdf
